# Supplementary material for: A Novel High-Efficiency Natural Biosorbent Material Obtained from Sour Cherry (Prunus cerasus) Leaf Biomass for Cationic Dyes Adsorption
Source: Materials (Basel). 2023 Jun 8;16(12):4252. doi: 10.3390/ma16124252 (PMC10302337; doi:10.3390/ma16124252)
Supplement: Supplementary file 1 [file materials-16-04252-s001.zip]

Archive with 1 entries (1 files):
- materials-2413864-supplementary.pdf
